# Supplementary material for: Long-term bio-power of ceramic microbial fuel cells in individual and stacked configurations
Source: Bioelectrochemistry. 2020 Jun;133:107459. doi: 10.1016/j.bioelechem.2020.107459 (PMC7132540; doi:10.1016/j.bioelechem.2020.107459)
Supplement: Supplementary data 1 [file mmc1.xml]

<?xml version="1.0" encoding="UTF-8" standalone="no"?><data:data><datasets><author>iwona.gajda@uwe.ac.uk</author><type>0</type><dataset><value>1</value><reason>Data will be made available on request</reason><comments/></dataset></datasets></data:data>
